# Supplementary material for: Recipient tissue microenvironment determines developmental path of intestinal innate lymphoid progenitors
Source: Nat Commun. 2024 Sep 6;15:7809. doi: 10.1038/s41467-024-52155-2 (PMC11379955; doi:10.1038/s41467-024-52155-2)
Supplement: Supplementary file 4 — Supplementary Data 1 [file 41467_2024_52155_MOESM4_ESM.xlsx]

## Sheet: New_list_ILC1_NK_ILC2_ILC
Supplementary Data 1
Gene list used for Supplementary Figure 7 heatmap (in the order of the figure) with ILC subset association.
Gene	ILC subset
Cym	Group 1
H2-Ob	Group 1
H2-Aa	ILC3
Ptges	ILC3
Gria3	ILC3
H2-Eb1	ILC3
Ly86	ILC3
Parvb	ILC3
Lrrc52	ILC2
Cd74	ILC3
Klra1	Group 1
Cacna1g	ILC3
Hmgn3	ILC3
Igfbp4	ILC3
Tifa	ILC3
Zfp57	ILC3
Rxrg	ILC2
Pdcd1	ILC2
Nmbr	ILC3
Cyp17a1	Group 1
Xkrx	ILC3
Treml2	Group 1
Hist1h2bb	Group 1
Mc5r	ILC2
Il1r2	ILC3
Cxcr5	ILC3
Itga4	Group 1
A630001O12Rik	ILC2
Nrp1	ILC3
Tfam	Group 1
Gm10522	Group 1
Slc6a7	ILC3
As3mt	Group 1
Lingo4	ILC3
Cx3cl1	ILC3
Cd93	ILC3
Scpep1	ILC3
Mcam	Group 1
St3gal3	ILC3
Sord	Group 1
Tph1	ILC2
Il13	ILC2
Ccl1	ILC2
Ccr4	ILC2
Stxbp6	ILC2
Hs3st1	ILC2
Il5	ILC2
Il4	ILC2
Ptgir	ILC2
Il9r	ILC2
Ptpn13	ILC2
Pparg	ILC2
Il17rb	ILC2
Ccr8	ILC2
Dgat2	ILC2
Alox5	ILC2
Cybb	ILC2
Ppp2r3a	ILC2
Hes1	ILC2
Cd3e	Group 1
Slc7a8	ILC2
Neb	ILC2
Lpcat2	ILC2
Il6	ILC2
Calca	ILC2
Olfr1342	ILC3
Gata3	ILC2
Ar	ILC2
Acer2	ILC2
Cntn1	ILC3
Klf4	ILC2
Klrg1	ILC2
Ly6a	ILC2
Lmo4	ILC2
Hs6st2	ILC3
Il1rl1	ILC2
Zeb2	Group 1
P2ry1	ILC3
Tmtc2	ILC3
Tnfrsf18	ILC2
Nfkb1	ILC2
Fermt2	ILC3
Ablim3	ILC3
Eps8l3	ILC3
Il23r	ILC3
Il17f	ILC3
St5	Group 1
Il22	ILC3
Gstm5	ILC3
Mapk10	ILC3
Kcnk1	ILC3
Serinc2	ILC3
Ucp3	ILC3
Cd4	ILC3
Pram1	ILC3
Dusp4	ILC3
Rorc	ILC3
Dpep2	ILC3
Igfbp7	ILC3
Il1r1	ILC3
B3galt2	ILC3
Ncoa7	ILC3
Gpr157	ILC3
Upp1	ILC3
Ryk	ILC3
Ccr1	ILC3
Gda	ILC3
Chad	ILC3
Gzmc	Group 1
Serpine2	ILC3
Cd22	Group 1
Ccr6	ILC3
Tns3	ILC3
Rasl11a	ILC3
Lrrc49	ILC3
Tacstd2	ILC3
Prelid2	ILC3
Dlg5	ILC3
Sdc2	ILC3
Nr1d1	ILC3
Fnbp1l	ILC3
Asphd2	ILC3
Capg	ILC3
Smyd2	ILC3
Fah	ILC3
Tnfrsf21	ILC3
Stom	ILC3
Ccne2	ILC3
Foxo1	Group 1
Gpx8	Group 1
Cd3g	Group 1
Cd2	Group 1
Ccl5	Group 1
Itgam	Group 1
Gzma	Group 1
Ccl4	Group 1
Cdc20b	Group 1
Eomes	Group 1
Tyrobp	Group 1
Il21r	Group 1
Car5b	Group 1
Cd200r2	Group 1
Sidt1	Group 1
Nrarp	Group 1
Cma1	Group 1
S1pr5	Group 1
Xcl1	Group 1
Dsg2	ILC3
Lair1	Group 1
Cd3d	Group 1
Cmklr1	Group 1
Ccl3	Group 1
Sh2d2a	Group 1
Prr5l	Group 1
Itga1	Group 1
Hopx	Group 1
Myc	Group 1
Itga2	Group 1
Car2	ILC3
Tnfsf10	Group 1
Ifng	Group 1
Gzmb	Group 1
