# Supplementary material for: Recipient tissue microenvironment determines developmental path of intestinal innate lymphoid progenitors
Source: Nat Commun. 2024 Sep 6;15:7809. doi: 10.1038/s41467-024-52155-2 (PMC11379955; doi:10.1038/s41467-024-52155-2)
Supplement: Supplementary file 5 — Supplementary Data 2 [file 41467_2024_52155_MOESM5_ESM.xlsx]

## Sheet: Sheet1
Supplementary Data 2
Flow cytometry antibodies
Antibody target	Clone	Colour	Supplier	Catalog number	Dilution	RRID
Anti-mouse CD11c	N418	Alexa Fluor 700	eBioscience	56-0114-82	1/200	AB_493992
Anti-mouse CD11c	N418	PE-Cy7	eBioscience	25-0114-82	1/500	AB_469590
Anti-mouse CD19	eBio1D3	PE-Cy7	eBioscience	25-0193-82	1/500	AB_657663
Anti-mouse CD25	PC61.5	PE-Cy7	eBioscience	25-0251-82	1/500	AB_469608
Anti-mouse CD3	17A2	Alexa Fluor 700	eBioscience	56-0032-82	1/200	AB_529507
Anti-mouse CD34	RAM34	eFluor 660	eBioscience	50-0341-82	1/300	AB_10596826
Anti-mouse CD4	GK1.5	Alexa Fluor 700	eBioscience	56-0041-82	1/200	AB_493999
Anti-mouse CD45	30-F11	APC	eBioscience	17-0451-83	1/500	AB_469393
Anti-mouse CD45.2	104	Alexa Fluor 700	eBioscience	56-0454-82	1/200	AB_657752
Anti-mouse CD8a	53-6.7	PE-Cy7	eBioscience	25-0081-82	1/500	AB_469584
Anti-mouse Eomes	Dan11mag	PE	eBioscience	12-4875-82	1/500	AB_1603275
Anti-mouse Eomes	Dan11mag	PE-Cy7	eBioscience	25-4875-80	1/300	AB_2573453
Anti-mouse Eomes	Dan11mag	PerCP-EF710	eBioscience	46-4875-82	1/1000	AB_10597455
Anti-mouse FceR1	MAR-1	PE-Cy7	eBioscience	25-5898-82	1/500	AB_2573493
Anti-mouse Integrin a4b7 (LPAM-1)	DATK-32	PerCP-EF710	eBioscience	46-5887-82	1/200	AB_2573793
Anti-mouse KLRG1	2F1	AF532	eBioscience	58-5893-80	1/200	AB_2815281
Anti-mouse KLRG1	2F1	APC	eBioscience	17-5893-82	1/300	AB_469469
Anti-mouse KLRG1	2F1	PerCP-EF710	eBioscience	46-5893-82	1/500	AB_10670282
Anti-mouse Ly-49E/F	CM4	APC	eBioscience	17-5848-80	1/200	AB_10557243
Anti-mouse Ly-6G/Ly-6C	RB6-8C5	Alexa Fluor 700	eBioscience	56-5931-82	1/200	AB_494007
Anti-mouse Ly-6G/Ly-6C	RB6-8C5	PE-Cy7	eBioscience	25-5931-82	1/500	AB_469663
Anti-mouse Ly6A/E (Sca-1)	D7	PE-Cy7	eBioscience	25-5981-82	1/500	AB_469669
Anti-mouse NK1.1	PK136	Alexa Fluor 700	eBioscience	56-5941-82	1/200	AB_2574505
Anti-mouse NKp46	29A1.4	eFluor 660	eBioscience	50-3351-82	1/200	AB_10598664
Anti-mouse NKp46	29A1.4	PerCP-EF710	eBioscience	46-3351-82	1/200	AB_1834441
Anti-mouse TER-119	TER-119	PE-Cy7	eBioscience	25-5921-82	1/500	AB_469661
Anti-mouse/human Arginase 1	A1exF5	APC	eBioscience	17-3697-82	1/200	AB_2734835
Anti-mouse/human Arginase 1	A1exF5	BV711	eBioscience	407-3697-80	1/200	AB_3074093
Anti-mouse/human Gata-3	TWAJ	PE-eFluor610	eBioscience	61-9966-41	1/200	AB_2574685
Anti-mouse/human/porcine Gata-3	TWAJ	eFluor 660	eBioscience	50-9966-42	1/200	AB_10596663
Anti-mouse/rat/ rhesus monkey CD278 (ICOS)	C398.4A	APC	eBioscience	17-9949-82	1/500	AB_11149880
Anti-mouse CD200R	OX110	PerCP-EF710	eBioscience	46-5201-82	1/300	AB_10804765
Anti-mouse CCR6	29-2L17	BV785	BioLegend	129823	1/200	AB_2715923
Anti-mouse CD103	QA17A24	PE-Fire810	Biolegend	156919	1/300	AB_2924488
Anti-mouse CD11b	M1/70	PE-Cy7	BioLegend	101216	1/500	AB_312799
Anti-mouse CD127/IL7Ra	SB/199	Biotin	BioLegend	121104	1/300	AB_493502
Anti-mouse CD186 (CXCR6)	SA051D1	APC-Fire 750	Biolegend	151130	1/200	AB_2910304
Anti-mouse CD186 (CXCR6)	SA051D1	BV711	Biolegend	151111	1/100	AB_2721558
Anti-mouse CD19	6D5	Alexa Fluor 700	BioLegend	115528	1/200	AB_493735
Anti-mouse CD196 (CCR6)	29-2L17	APC	BioLegend	129814	1/200	AB_1877147
Anti-mouse CD25	PC61	BV510	BioLegend	102042	1/200	AB_2562269
Anti-mouse CD253 (TRAIL)	N2B2	PerCP-Cy5.5	Biolegend	109314	1/100	AB_2721720
Anti-mouse CD279 (PD-1)	29F.1A12	PerCP-Fire806	BioLegend	135261	1/200	AB_2941420
Anti-mouse CD335 (NKp46)	29A1.4	PerCP-Cy5.5	BioLegend	137610	1/100	AB_10641137
Anti-mouse CD335 (NKp46)	29A1.4	PerCP-Fire806	Biolegend	137649	1/200	AB_2941422
Anti-mouse CD3e	145-2C11	BV605	Biolegend	100351	1/200	AB_2565842
Anti-mouse CD3e	145-2C11	PE-Cy7	BioLegend	100320	1/500	AB_312684
Anti-mouse CD4	GK1.5	BV605	Biolegend	100451	1/200	AB_2564591
Anti-mouse CD4	GK1.5	BV650	BioLegend	100469	1/300	AB_2783035
Anti-mouse CD4	RM4-5	BV785	BioLegend	100551	1/300	AB_11218992
Anti-mouse CD4	GK1.5	PE-Cy7	BioLegend	100422	1/500	AB_312706
Anti-mouse CD45	30-F11	APC-Fire810	BioLegend	103174	1/300	AB_2860600
Anti-mouse CD45	30-F11	BV510	BioLegend	103138	1/200	AB_2563061
Anti-mouse CD45.2	104	BV421	Biolegend	109832	1/200	AB_2565511
Anti-mouse CD49b (Integrin alpha 2)	DX5	PE-Dazzle 594	Biolegend	108924	1/200	AB_2565271
Anti-mouse CD62L	MEL-14	BV570	Biolegend	104433	1/500	AB_10900262
Anti-mouse CD8a	53-6.7	Alexa Fluor 700	BioLegend	100730	1/200	AB_493703
Anti-mouse CD8a	53-6.7	BV605	Biolegend	100744	1/200	AB_2562609
Anti-mouse FceR1	MAR-1	Alexa Fluor 700	BioLegend	134324	1/200	AB_2566734
Anti-mouse Granzyme C	SFC1D8	PE	Biolegend	150803	1/2000	AB_2566429
Anti-mouse IFNg	XMG1.2	BV785	BioLegend	505838	1/200	AB_11219004
Anti-mouse IL-21R	4A9	PE-Cyanine5	Biolegend	131908	1/200	AB_2124134
Anti-mouse IL18Ra	A17071D	APC	BioLegend	157906	1/200	AB_2860735
Anti-mouse MHCII (I-A/I-E)	M5/114.15.2	PerCP	BioLegend	107623	1/300	AB_893586
Anti-mouse Perforin	S16009B	APC	BioLegend	154404	1/1000	AB_2721465
Anti-mouse Perforin	S16009A	APC-Fire750	Biolegend	154317	1/200	AB_2924481
Anti-mouse TCRb	H57-597	BV605	Biolegend	109241	1/200	AB_2629563
Anti-mouse TCRgd	GL3	BV605	Biolegend	118129	1/200	AB_2563356
Anti-mouse TER-119	TER-119	Alexa Fluor 700	BioLegend	116220	1/200	AB_528963
Anti-mouse/cynomolgus/human/rhesus CD11b	M1/70	BV750	Biolegend	101267	1/200	AB_2810328
Anti-mouse/human KLRG1	2F1/KLRG1	BV510	Biolegend	138421	1/200	AB_2563800
Anti-mouse/human T-bet	4B10	BV605	BioLegend	644817	1/300	AB_11219388
Anti-mouse CD117 (c-Kit)	2B8	BV480	BD Biosciences	566081	1/300	AB_2739493
Anti-mouse CD45	30-F11	BUV395	BD Biosciences	564279	1/200	AB_2651134
Anti-mouse CD90.2 (Thy1.2)	30-H12	BUV805	BD Biosciences	741909	1/300	AB_2871223
Anti-Mouse Ly-49C and Ly49I	5E6	BUV615	BD Biosciences	751641	1/100	AB_2875634
Anti-Mouse Ly-49D	4E5	BUV496	BD Biosciences	749990	1/300	AB_2874212
Anti-Mouse Ly-49H	3D10	BUV661	BD Biosciences	750512	1/300	AB_2874666
Anti-mouse NK1.1	PK136	BUV395	BD Biosciences	564144	1/200	AB_2738618
Anti-mouse TCRb	H57-597	BUV496	BD Biosciences	749915	1/200	AB_2874154
Anti-mouse/human T-bet	O4-46	RB780	BD Biosciences	569089	1/100
Anti-mouse/rat CD49a	Ha31/8	BUV563	BD Biosciences	741306	1/300	AB_2870831
Anti-ICOS (CD278)	C398.4A	BV480	BD Bioscience	566085	1/300
Anti-Mouse CD122	TM-β1	BUV615	BD Bioscience	751254	1/200	AB_2875271
Anti-mouse T1/ST2	DJ8	FITC	MD Bioproducts	101001F	1/100	AB_947549
Streptavidin		BUV737	BD Biosciences	564293	1/300	AB_2869560
