# Supplementary material for: Recipient tissue microenvironment determines developmental path of intestinal innate lymphoid progenitors
Source: Nat Commun. 2024 Sep 6;15:7809. doi: 10.1038/s41467-024-52155-2 (PMC11379955; doi:10.1038/s41467-024-52155-2)
Supplement: Supplementary file 7 — Source data [file 41467_2024_52155_MOESM7_ESM.xlsx]

## Sheet: Figure 1c
Figure 1c
	Population doublings
	Sorted cell phenotype	P+B-	P+B+	P-B-	P-B+
	Exp 1 mouse 1	6.3018	0.0406792	-1.29672	-1.00532
	Exp 1 mouse 2	5.67265	-1.09659	3.38504	-2.26295
	Exp 1 mouse 3	4.76024	-0.552773	-1.50648	-2.10683
	Exp 1 mouse 4	1.86487	-0.21062	2.7172	0.724651
	Exp 2 Mouse 1	11.2649	1.3527	0.900906	1.11981
	Exp 2 Mouse 2	11.8511	1.06299	1.4087	0.0186707
	Exp 2 Mouse 3	9.98585	0.536267	4.88841	1.67387
	Exp 2 Mouse 4	0.0395843	3.02312	0.568145	-0.0374184
	Exp 2 Mouse 5	0.0666955	1.20681	0.964124	-0.360637

## Sheet: Figure 1d
Figure 1d
	P+B- population progeny phenotype expressed as % of live CD45+
	Phenotype	Type 1 ILC	ILC2	ILC3
	Exp 1 mouse 1	74.4489	2.39345	0.104976
	Exp 1 mouse 2	69.2324	1.62047	0.127932
	Exp 1 mouse 3	67.6292	0.683891	0.0759878
	Exp 1 mouse 4	0	0	0
	Exp 2 Mouse 1	95.1243	0	0
	Exp 2 Mouse 2	96.1623	8.42484	0.00282287
	Exp 2 Mouse 3	93.3092	0.178313	0.221771
	Exp 2 Mouse 4	42.1053	10.5263	5.26316
	Exp 2 Mouse 5	40.9639	1.20482	3.61446

## Sheet: Figure 1e
Figure 1 e
	Production of group 1 ILC effectors by P+B- population expressed as % of live CD45+ cells positive for effectors
	Phenotype	IFNgamma+Perforin-	IFNgamma+Perforin+	IFNgamma-Perforin+
	Exp 1 mouse 1	14.8966	27.1724	3.86207
	Exp 1 mouse 2	13.6452	42.0078	5.84795
	Exp 1 mouse 3	19.6809	33.5106	10.6383
	Exp 1 mouse 4	4	20	32
	Exp 2 Mouse 1	33.7087	22.2684	2.00871
	Exp 2 Mouse 2	33.0069	49.0524	2.93746
	Exp 2 Mouse 3	36.6479	10.4615	3.46799

## Sheet: Figure 2b
Figure 2b
	Percentage of cells in each population negative or positive for ivCD45
	Tissue	Blood				Spleen				Mesenteric Lymph Node				Small Intestinal Lamina Propria
	Population	Lineage positive		ILC		Lineage positive		ILC		Lineage positive		ILC		Lineage positive		ILC		ILCP
		ivCD45-	ivCD45+	ivCD45-	ivCD45+	ivCD45-	ivCD45+	ivCD45-	ivCD45+	ivCD45-	ivCD45+	ivCD45-	ivCD45+	ivCD45-	ivCD45+	ivCD45-	ivCD45+	ivCD45-	ivCD45+
	Mouse 1	0.014	100	0.47	99.5	94.2	5.75	92.5	7.5	99.1	0.86	99.8	0.23	99	0.96	99.9	0.096	100	0
	Mouse 2	0.048	100	0.77	99.2	95.7	4.31	94.9	5.05	99.3	0.7	99.5	0.48	98.9	1.08	99.9	0.095	100	0
	Mouse 3	0.046	100	1.92	98.1	92.6	7.4	91.7	8.21	99.2	0.75	99.5	0.53	98.8	1.23	99.9	0.083	100	0
	Mouse 4	0.33	99.7	1.9	98.1	93.5	6.48	92.8	7.23	99.1	0.86	99.1	0.89	98.9	1.11	99	0.96	100	0
	Mouse 5	0.55	99.5	1.77	98.2	92.7	7.28	93.4	6.57	99.2	0.76	99.7	0.3	98.9	1.08	99	0.96	97.1	2.9
	Mouse 6	0.038	100	0	100	92.7	7.19	93.9	6.01	99.4	0.62	99.3	0.68	99	0.98	99.2	0.79	100	0

## Sheet: Figure 3d
Figure 3d
	Group 1 ILC progeny positive for effectors expressed as % of NK1.1+IL7Ra- progeny
	Tissue	Liver			Lung			Spleen
	Phenotype	IFNgamma+Perforin-	IFNgamma+Perforin+	IFNgamma-Perforin+	IFNgamma+Perforin-	IFNgamma+Perforin+	IFNgamma-Perforin+	IFNgamma+Perforin-	IFNgamma+Perforin+	IFNgamma-Perforin+
	Exp 1 mouse 1	6.84932	58.9041	19.863	3.6859	33.0128	52.8846	3.125	18.75	51.5625
	Exp 1 mouse 2	5.7377	6.55738	30.8743	1.1976	5.98802	47.9042	2.17391	6.52174	60.8696
	Exp 2 mouse 1	15.1917	12.5369	16.8142	1.2024	23.4469	61.7234	7.14286	30.3571	44.6429
	Exp 2 mouse 2	17.9669	68.0851	8.03783	2.74964	51.2301	42.4023	2.8777	18.705	50.3597
	Exp 2 mouse 3	8.21918	15.5251	27.8539	0.293255	27.8592	68.915	2.63158	13.1579	42.1053
	Exp 3 Mouse 1	11.4458	63.253	16.8675	2.31023	50.8251	38.6139	3.48837	25.5814	50
	Exp 3 Mouse 2	7.79014	55.6439	26.2321	1.22449	42.0408	51.0204	5.04202	25.6303	47.0588
	Exp 3 Mouse 3	7.8853	64.8746	18.638	1.34409	40.3226	51.3441	5.6338	21.1268	57.7465

## Sheet: Figure 3e
Figure 3e
	In vitro cytotoxicity of liver progeny expressed as area of dead B16F10 cells
	Effector Cells	Liver progeny			Wild type NK cells		Wild type CD4+ T cells
		Mouse 1	Mouse 2	Mouse 3	Mouse 1	Mouse 2	Mouse 1	Mouse 2
	Time (hrs)
	0	244.51	0	0	61.9012	112.97	0	0
	0.4	366.764	156.3	0	26.308	289.388	0	0
	2.4	363.67	566.396	0	171.776	750.552	0	0
	4.4	1092.56	787.693	0	430.213	1341.71	0	266.175
	6.4	1422.18	1595.5	399.263	649.962	1542.89	0	461.164
	8.4	3225.05	2273.32	0	1315.4	1819.89	0	216.654
	10.4	3054.82	3412.3	0	857.332	1822.99	0	540.088
	12.4	3868.82	4410.46	0	1371.11	2397.12	0	0
	14.4	5236.84	5900.73	295.578	1679.07	1250.4	0	0
	16.4	5948.7	4639.49	574.134	1320.04	1298.38	0	0
	18.4	8102.87	6460.94	592.704	1991.67	1867.87	0	235.225
	20.4	6634.26	7420.4	1736.33	1824.54	2545.69	0	648.415
	22.4	10603.7	10181.2	1117.32	2147.97	2154.16	167.133	609.727
	24.4	8732.71	9713.84	2256.3	1779.66	3615.03	191.894	414.738
	26.4	8482.01	12553.6	2525.57	2415.69	3531.46	123.802	193.441
	28.4	10441.2	14317.7	3418.49	2279.51	3731.09	222.844	860.427
	30.4	9989.31	13195.8	3161.6	2951.14	3892.04	359.027	0
	32.4	13485.2	17414.3	4422.84	2407.96	4172.14	430.213	74.2814
	34.4	10712	17655.8	5099.11	3486.58	5345.17	55.7111	555.563
	36.4	12504	15004.9	3602.65	3286.95	5009.35	159.396	0
	38.4	13113.8	20179.8	3788.35	2582.83	4908.77	0	128.445
	40.4	13683.3	23694.2	4603.9	3424.68	6219.52	140.825	255.342
	42.4	16699.4	25549.7	4506.41	2476.05	6026.08	12.3802	261.533
	44.4	16515.2	25360.9	4767.94	3401.47	6758.06	89.7567	321.886
	46.4	15687.3	25651.8	6030.72	5091.37	5650.03	173.323	0
	48.4	16221.2	24126	4992.33	4507.95	7282.68	153.205	60.3537
	50.4	13991.2	25888.6	5476.71	5263.15	6716.28	304.863	177.966
	52.4	16362	24296.2	5161.01	3299.33	7242.44	348.194	0
	54.4	14669	29841	6216.43	4704.49	8345.83	23.2129	0
	56.4	18443.5	26391.6	6173.1	7166.61	9617.9	0	413.19
	58.4	15509.3	29153.9	8006.92	5874.42	8512.96	128.445	63.4487
	60.4	17050.7	28779.4	11244.4	6886.51	8765.21	105.232	441.046
	62.4	16875.8	29127.6	8177.15	5354.45	8724.97	100.589	362.122
	64.4	13528.5	28059.8	9125.78	7250.18	8514.51	266.175	701.031
	66.4	16657.6	36147.2	10034.2	9283.63	7446.71	379.145	1751.8
	68.4	14449.3	37843.3	12652.6	7352.31	9099.48	827.928	2140.23
	70.4	13280.9	36934.9	11640.5	9593.14	7452.9	1262.78	1870.96
	72.4	15651.7	34593.5	12765.6	6097.27	7999.18	524.612	1813.7
	74.4	14922.8	37728.8	11863.4	6552.24	9579.21	109.875	2017.98
	76.4	15566.6	36727.5	11132.9	6530.57	9737.06	719.601	2301.18

## Sheet: Figure 4b+c
Figure 4b and c
	Phenotype of progeny in transfer recipients expressed as a percentage of progeny cells
	Group 1 ILC						ILC2-like						NCR+ILC3-like						NCR-ILC3-like						Rorg+IL7Ra-
	Tissue	Liver	Lung	Spleen	siLP		Tissue	Liver	Lung	Spleen	siLP		Tissue	Liver	Lung	Spleen	siLP		Tissue	Liver	Lung	Spleen	siLP		Tissue	Liver	Lung	Spleen	siLP
	Exp 1 mouse 1	78.6531	92.5523	95.3737	12.538		Exp 1 mouse 1	0.127065	0	0	5.47112		Exp 1 mouse 1	0	0.083682	0	4.55927		Exp 1 mouse 1	0	0	0	0.303951		Exp 1 mouse 1	0.25413	0	0	43.3131
	Exp 1 mouse 2	68.9962	82.5215	87.4576	12.154		Exp 1 mouse 2	0.0469043	0.859599	0.677966	6.13718		Exp 1 mouse 2	0	0.286533	0	12.3947		Exp 1 mouse 2	0	0	0	0.842359		Exp 1 mouse 2	0	0	0	40.9146
	Exp 2 mouse 1	77.234	94.4584	94.7683	26.7102		Exp 2 mouse 1	0.0167029	0.335852	0.149477	4.31373		Exp 2 mouse 1	0.0167029	0.335852	0	2.04793		Exp 2 mouse 1	0	0.0839631	0	0.958606		Exp 2 mouse 1	0	0.167926	0	38.6928
	Exp 2 mouse 2	91.1518	91.8339	93.7163	33.2741		Exp 2 mouse 2	0	0.415225	0	2.72351		Exp 2 mouse 2	0.148295	0.276817	0	0.473653		Exp 2 mouse 2	0.0494315	0.484429	0.179533	0.414446		Exp 2 mouse 2	0.0494315	0.138408	0	34.9319
	Exp 2 mouse 3	85.0987	92.0962	92.5926	10.2849		Exp 2 mouse 3	0.0402739	0	0	4.13105		Exp 2 mouse 3	0	0	0	1.68091		Exp 2 mouse 3	0.0402739	1.37457	0	0.940171		Exp 2 mouse 3	0	0.171821	0.3367	54.7578
	Exp 3 Mouse 1	78.9169	92.3355	89.2638	28.8889		Exp 3 Mouse 1	0	0	0	2.22222		Exp 3 Mouse 1	0	0.1207	0	0		Exp 3 Mouse 1	0	0.18105	0	0		Exp 3 Mouse 1	0.0826788	0.06035	0.613497	31.1111
	Exp 3 Mouse 2	83.1244	94.2857	85.6295	38.7374		Exp 3 Mouse 2	0	0	0	0		Exp 3 Mouse 2	0	0	0	0		Exp 3 Mouse 2	0	0	0	0		Exp 3 Mouse 2	0	0	0.23753	50.5022
	Exp 3 Mouse 3	89.7345	94.2249	90.3226	28.5714		Exp 3 Mouse 3	0	0	0	0		Exp 3 Mouse 3	0	0.151976	0	0		Exp 3 Mouse 3	0	0	0	0		Exp 3 Mouse 3	0.353982	0.151976	0.460829	71.4286
	Exp 4 Mouse 1				21.9947		Exp 4 Mouse 1				4.35931		Exp 4 Mouse 1				2.70806		Exp 4 Mouse 1				11.2946		Exp 4 Mouse 1				38.6394
	Exp 4 Mouse 2				15.1515		Exp 4 Mouse 2				0		Exp 4 Mouse 2				2.42424		Exp 4 Mouse 2				9.69697		Exp 4 Mouse 2				63.0303
	Exp 4 Mouse 1				13.1944		Exp 4 Mouse 1				7.63889		Exp 4 Mouse 1				9.02778		Exp 4 Mouse 1				4.16667		Exp 4 Mouse 1				38.1944
	Exp 4 Mouse 2				25.2567		Exp 4 Mouse 2				1.23203		Exp 4 Mouse 2				2.77207		Exp 4 Mouse 2				0.410678		Exp 4 Mouse 2				48.768
	Exp 4 Mouse 3				23.0887		Exp 4 Mouse 3				7.18654		Exp 4 Mouse 3				0.917431		Exp 4 Mouse 3				0.152905		Exp 4 Mouse 3				38.9908

## Sheet: Figure 4d
Figure 4d
	Comparison of the phenotype of progeny of BM or siLP ILCPs expresed as a percentage of ILC progeny
	Group 1 ILCs	Lung					siLP
		BM-ILCP		siLP-ILCP			BM-ILCP		siLP-ILCP
		Exp 1 Mouse 1	93.2	Exp 1 Mouse 5	98.5		Exp 1 Mouse 1	12.4	Exp 1 Mouse 5	3.61
		Exp 1 Mouse 2	97.2	Exp 1 Mouse 6	97.6		Exp 1 Mouse 2	12.6	Exp 1 Mouse 6	13.9
		Exp 1 Mouse 3	96.3	Exp 1 Mouse 7	94		Exp 1 Mouse 3	9.69	Exp 1 Mouse 7	49
		Exp 1 Mouse 4	95.9				Exp 1 Mouse 4	15.8
		Exp 2 Mouse 1	97.1	Exp 2 Mouse 6	90.5		Exp 2 Mouse 1	7.99	Exp 2 Mouse 6	6.61
		Exp 2 Mouse 2	98	Exp 2 Mouse 7	98.4		Exp 2 Mouse 2	30.8	Exp 2 Mouse 7	10.8
		Exp 2 Mouse 3	89				Exp 2 Mouse 3	5.15
		Exp 2 Mouse 4	84.7				Exp 2 Mouse 4	6.69
		Exp 2 Mouse 5	94.3				Exp 2 Mouse 5	7.51
	ILC2-like	Lung					siLP
		BM-ILCP		siLP-ILCP			BM-ILCP		siLP-ILCP
		Exp 1 Mouse 1	4.33	Exp 1 Mouse 5	0.64		Exp 1 Mouse 1	39.8	Exp 1 Mouse 5	7.23
		Exp 1 Mouse 2	1.9	Exp 1 Mouse 6	0		Exp 1 Mouse 2	48.1	Exp 1 Mouse 6	0
		Exp 1 Mouse 3	2.41	Exp 1 Mouse 7	1.69		Exp 1 Mouse 3	50.6	Exp 1 Mouse 7	1
		Exp 1 Mouse 4	1.92				Exp 1 Mouse 4	28.9
		Exp 2 Mouse 1	1.2	Exp 2 Mouse 6	0.91		Exp 2 Mouse 1	51	Exp 2 Mouse 6	44.1
		Exp 2 Mouse 2	0.7	Exp 2 Mouse 7	0.32		Exp 2 Mouse 2	30.8	Exp 2 Mouse 7	4.85
		Exp 2 Mouse 3	6.17				Exp 2 Mouse 3	45.6
		Exp 2 Mouse 4	13				Exp 2 Mouse 4	44.8
		Exp 2 Mouse 5	3.26				Exp 2 Mouse 5	31.6
	ILC3-like	Lung					siLP
		BM-ILCP		siLP-ILCP			BM-ILCP		siLP-ILCP
		Exp 1 Mouse 1	0.12	Exp 1 Mouse 5	0		Exp 1 Mouse 1	4.35	Exp 1 Mouse 5	39.8
		Exp 1 Mouse 2	0	Exp 1 Mouse 6	0		Exp 1 Mouse 2	7.73	Exp 1 Mouse 6	52.8
		Exp 1 Mouse 3	0.12	Exp 1 Mouse 7	0.17		Exp 1 Mouse 3	1.88	Exp 1 Mouse 7	26.5
		Exp 1 Mouse 4	0				Exp 1 Mouse 4	5.26
		Exp 2 Mouse 1	0.12	Exp 2 Mouse 6	0		Exp 2 Mouse 1	10.4	Exp 2 Mouse 6	7.05
		Exp 2 Mouse 2	0.043	Exp 2 Mouse 7	0.16		Exp 2 Mouse 2	7.69	Exp 2 Mouse 7	46.1
		Exp 2 Mouse 3	0.49				Exp 2 Mouse 3	0.74
		Exp 2 Mouse 4	0.09				Exp 2 Mouse 4	9.01
		Exp 2 Mouse 5	0.13				Exp 2 Mouse 5	19.8

## Sheet: Figure 7d
Figure 7d
	Proportion of group 1 ILCs from each spectral flow cytometry defined cluster as a percenteage of the total
			Cluster
			LP1	LP2	LP3	LP4	LP5	LP6	LP7	LP8
	Tissue	siLP	1.3	54.8	5.8	16.1	0.7	5.2	12.9	3.2
		Lung	12.3	79.2	2	2.3	0.2	1.1	2.6	0.5

## Sheet: Figure 9e
Figure 9e
	Proportion of each spectral flow identified siLP-ILCP-like cell cluster expressedas a percentage of the total
			Cluster
			ILCP1	ILCP2	ILCP3	ILCP4	ILCP5	ILCP6	ILCP7	ILCP8
	Tissue	siLP	6.1	19.7	12.1	6.1	15.2	15.2	1.5	24.2
		Lung	42.2	4.7	15.5	15.1	12.1	2.6	0	7.7
		BM	17.1	8.1	41.7	4.4	2.8	24.9	0	1

[truncated: 4 more sheets: Supplementary Figure 3a, Supplementary Figure 3b, Supplementary Figure 6b+c, Supplementary Figure 12c]
